# Supplementary material for: Characterizing Key Volatile Pollutants Emitted from Adhesives by Chemical Compositions, Odor Contributions and Health Risks
Source: Molecules. 2022 Feb 8;27(3):1125. doi: 10.3390/molecules27031125 (PMC8839774; doi:10.3390/molecules27031125)
Supplement: Supplementary file 1 [file molecules-27-01125-s001.zip]

Archive with 1 entries (1 files):
- molecules-1567807-supplementary.pdf
